# Supplementary material for: The WRKY Family Transcription Factor GmWRKY72 Represses Glyceollin Phytoalexin Biosynthesis in Soybean
Source: Plants (Basel). 2024 Oct 30;13(21):3036. doi: 10.3390/plants13213036 (PMC11548433; doi:10.3390/plants13213036)
Supplement: Supplementary file 1 [file plants-13-03036-s001.zip]

Archive with 4 entries (4 files):
- Figure S1 Off-target gene expression levels.pptx
- Table S1 List of selected transcription factors upregulated by pH 3.0 medium or WGE and downregulated by dehydration.xlsx
- Table S2. Amino Acid Similarities WRKYs.xlsx
- Table S3. List of Oligonucleotides used in this study.xlsx
