# Supplementary material for: The WRKY Family Transcription Factor GmWRKY72 Represses Glyceollin Phytoalexin Biosynthesis in Soybean
Source: Plants (Basel). 2024 Oct 30;13(21):3036. doi: 10.3390/plants13213036 (PMC11548433; doi:10.3390/plants13213036)
Supplement: Supplementary file 1 [file plants-13-03036-s001.zip › Table S1 List of selected transcription factors upregulated by pH 3.0 medium or WGE and downregulated by dehydration.xlsx]

## Sheet: Table S1
Table S1 List of selected transcription factors upregulated by pH 3.0 medium or WGE and downregulated by dehydration
Wm82.a2 (Glyma 2.0)	pH 3.0 Medium		Dehydration		H63 Seeds		W82 Hairy Roots		Arabidopsis ID	Gene Description
	Log2 FC	P-value	Log2 FC	P-value	Log2 FC	P-value	Log2 FC	P-value
Glyma.14G030700	3.0292	4.01446e-14	-1.19663	0.0110418	1.71066	0.00161318	1.80773	4.14e-09	AT2G43000.1	NAC domain containing protein 42
Glyma.02G284300	1.17803	0.000359064	-2.56796	2.50275e-06	1.18464	0.0202143	1.67725	3.02e-07	AT2G43000.1	NAC domain containing protein 42
Glyma.10G180800	1.80349	7.8097e-12	-4.21723	1.57749e-21	2.49474	1.36601e-09	0.830432	2.65e-05	AT3G23250.1	MYB domain protein 15
Glyma.16G023000	2.92731	3.96384e-21	-2.67201	2.10843e-08	2.40752	1.46213e-05	1.97668	5.01e-18	AT5G49330.1	MYB domain protein 111
Glyma.17G097900	0.925699	0.0220707	-1.0125	0.0101524	2.51585	5.1304e-07	0.388898	0.00585836	AT5G15130.1	WRKY DNA-binding protein 72
Glyma.06G077400	1.03327	8.41718e-06	-1.78474	6.2068e-05	1.26706	0.00875203	0.306084	0.0437391	AT4G31550.1	WRKY DNA-binding protein 11
Glyma.07G054000	0.638364	0.0359441	-0.749056	0.00734868	1.8299	6.2862e-06	0.512681	0.00748529	AT1G22640.1	MYB domain protein 3
Glyma.05G234600	1.89822	8.40045e-15	-1.3132	0.00230795	0.999111	0.00927068	0.869604	8.01e-05	AT1G25340.1	MYB domain protein 116
Glyma.10G194500	1.61696	5.48545e-09	-2.42629	4.64211e-11	1.91905	5.16344e-06	0.539012	0.0157534	AT3G06880.2	WD40 repeat-like superfamily protein
Glyma.20G064500	1.04627	0.000858295	-1.59075	8.12281e-05	1.14772	0.0112808	0.605077	0.00454729	AT3G22160.1	VQ motif-containing protein
Glyma.07G091600	0.569674	0.0232858	-1.34068	0.00516687	1.6004	1.16144e-15	0.539935	0.000118717	AT3G02550.1	LOB domain-containing protein 41
Glyma.18G297100	1.20726	4.04703e-09	-1.40239	0.000429738	0.784843	0.000193766	0.318083	0.00174469	AT3G02550.1	LOB domain-containing protein 41
Glyma.02G006200	3.02384	2.10089e-21	-1.74707	0.00152796	1.74085	0.00116502	2.15451	2e-12	AT3G23240.1	Ethylene response factor 1
Glyma.19G213100	4.22288	7.42665e-57	-1.29572	0.0323389	2.70092	8.60252e-12	1.2004	0.000517707	AT2G47520.1	Ethylene response factor 2
Glyma.02G016100	0.952568	0.000307526	-0.914294	0.0197141	3.26042	2.22223e-33	0.722534	9.25e-05	AT3G16770.1	Ethylene-responsive element binding protein
Glyma.13G276100	0.516435	0.00369968	-1.67511	1.37476e-10	1.30402	0.000159017	0.786909	3.8e-09	AT1G28280.2	VQ motif-containing protein
Glyma.12G100600	1.8775	1.1886e-10	-2.6742	3.57743e-05	2.53633	1.15638e-12	1.3025	0.00201953	AT2G46410.1	Homeodomain-like superfamily protein
Glyma.16G222200	1.08456	1.91192e-05	-1.69048	0.000254571	1.55584	0.000871548	1.26489	9.78e-21	AT2G38640.1	Protein of unknown function
Glyma.19G104200	1.8369	5.40805e-07	-1.16008	0.010678	1.43584	0.000285791	1.25198	1.82e-07	AT5G61890.1	Integrase-type DNA-binding superfamily protein
Glyma.16G080800	2.33104	8.6556e-37	-1.71315	0.00474665	1.32681	0.0294159	1.00943	1.28e-08	AT4G27745.1	Yippee family putative zinc-binding protein
Glyma.19G190000	1.60112	1.20421e-09	-1.11599	0.00565114	2.24038	1.7361e-12	1.20384	1.06e-06	AT3G10040.1	HYPOXIA RESPONSE ATTENUATOR1
Glyma.13G180200	2.65409	0.000546812	-3.29961	0.000761567	2.33463	5.01935e-05	0.983463	0.0157648	AT5G62020.1	Heat shock transcription factor B2A
Glyma.03G135800	1.60522	2.05443e-07	-1.01649	0.000573654	1.05745	0.0277963	0.577177	0.0432528	AT2G41690.1	Heat shock transcription factor B3
Glyma.01G224800	0.712597	0.00131048	-2.62954	1.21437e-08	1.73172	0.00220724	2.79905	4.05e-21	AT4G11070.1	WRKY family transcription factor
Glyma.13G313000	0.524838	0.00483947	-1.90315	1.89666e-05	0.699421	0.000791756	0.30757	0.0323716	AT2G27230.2	LHW transcription factor-related
Glyma.08G360200	0.598063	0.0108883	-2.09393	6.60356e-09	1.41631	0.00481223	0.481191	1.9e-05	AT5G13180.1	NAC domain containing protein 83
Glyma.09G269400	6.85433	1.93303e-40	-2.85978	2.38582e-06	2.74891	1.28452e-08	2.25996	7.94e-09	AT2G45400.1	BEN1|NAD(P)-binding Rossmann-fold superfamily protein
Glyma.09G040400	3.37833	1.22638e-05	-2.026	5.78688e-08	4.2777	2.22202e-57	4.36679	3.66e-38	NA	NA
Glyma.15G145600	6.19707	1.16331e-58	-1.56734	0.0204646	3.91151	9.97637e-18	3.09137	1.42e-16	NA	NA
Glyma.07G243500	3.96523	3.66202e-37	-0.767552	0.0163879	1.39635	0.0183676	2.80188	4.7e-57	NA	NA
Glyma.20G010200	2.97455	5.11896e-17	-2.04827	0.000127539	4.18846	2.06984e-22	1.81314	2.36e-21	AT2G15760.1	Protein of unknown function
Glyma.04G230400	1.98005	6.91207e-06	-0.682877	0.00190296	1.59398	0.0227026	1.72271	6.09e-06	NA	NA
Glyma.09G040500	1.4232	1.20664e-05	-3.54383	7.18205e-08	1.34194	0.0469764	1.48281	1.12e-10	NA	NA
Glyma.07G177600	2.91585	7.17252e-23	-1.10558	0.00297995	1.57665	2.26272e-19	1.37208	7.02e-09	AT2G15760.1	Protein of unknown function
Glyma.02G089500	1.05941	0.017954	-0.857506	0.0143117	1.81232	1.29365e-05	1.34125	3.25e-31	AT2G47485.1	Protein of unknown function
Glyma.01G167700	0.670996	0.00077073	-0.3978	0.0191371	0.817979	4.74094e-05	1.27633	1.43e-07	NA	NA
Glyma.10G027900	0.820066	0.00630082	-1.65142	1.3263e-05	0.782125	0.0198814	1.13571	7.67e-05	AT3G22550.1	Protein of unknown function
Glyma.04G137200	3.92658	1.55973e-63	-2.0426	5.4655e-10	0.945773	0.0240467	1.13131	0.00126241	NA	NA
Glyma.15G193200	0.863367	0.00054622	-0.580567	0.0397071	0.630639	0.0101408	1.12692	0.00553462	AT2G34670.2	Protein of unknown function
Glyma.17G030100	1.10093	4.08322e-05	-3.10366	1.43532e-13	1.612	0.0142338	1.11774	2.32e-15	AT1G24020.2	MLP-like protein 423
Glyma.06G276600	1.82869	0.000759009	-4.47648	9.28877e-06	1.7112	0.00298018	0.920501	0.0209955	NA	NA
Glyma.12G020900	0.847037	0.000187208	-2.21724	6.80514e-06	1.49261	6.67449e-05	0.888197	1.22e-09	NA	NA
Glyma.14G184800	1.97174	7.19992e-15	-2.52087	6.80853e-06	1.45151	1.56141e-07	0.695705	6.35e-06	NA	NA
Glyma.02G243300	1.19975	1.09965e-06	-3.52259	1.98752e-16	2.20053	3.95712e-06	0.691694	0.00846982	NA	NA
Glyma.05G162400	1.03862	0.00359089	-1.22332	0.0197481	1.02452	0.00607087	0.671747	0.00180509	NA	NA
Glyma.04G052800	0.863118	1.64808e-05	-0.920088	0.00103779	2.02699	4.62688e-08	0.488859	0.0006608	AT5G11970.1	Protein of unknown function
Glyma.13G134900	0.63118	0.00681754	-1.03026	0.000398408	0.616427	0.0318871	0.46473	0.00056428	AT3G53490.1	Protein of unknown function
Glyma.04G229900	1.53449	3.03382e-21	-1.57029	0.000304136	2.30081	5.75278e-12	0.432898	0.0146583	NA	NA
Glyma.13G112200	0.550688	0.0263078	-3.35146	5.98082e-13	0.97872	1.94115e-07	0.428445	0.000473722	AT1G74940.1	Protein of unknown function
Glyma.02G230200	0.751696	4.31232e-05	-2.07759	1.5738e-11	1.06456	1.22863e-13	0.394473	0.0162689	AT1G07090.1	Protein of unknown function
Glyma.13G166500	0.932245	0.000935054	-2.4674	1.39334e-15	1.21927	3.5821e-05	0.375021	0.0180945	AT1G52565.1	Protein of unknown function
Glyma.13G099800	0.985989	4.09947e-05	-2.64171	2.1559e-07	2.15653	0.000681958	0.371382	0.00534388	AT5G66580.1	Protein of unknown function
