# Supplementary material for: The WRKY Family Transcription Factor GmWRKY72 Represses Glyceollin Phytoalexin Biosynthesis in Soybean
Source: Plants (Basel). 2024 Oct 30;13(21):3036. doi: 10.3390/plants13213036 (PMC11548433; doi:10.3390/plants13213036)
Supplement: Supplementary file 1 [file plants-13-03036-s001.zip › Table S2. Amino Acid Similarities WRKYs.xlsx]

## Sheet: Sheet1
Table S2. Percent amino acid similarity to GmWRKY72.
Gene Name	Gene ID	Species	GmWRKY72
SlWRKY72a	GU017421	Solanum lycopersicum	49.3
-	Glyma.09G240000	Glycine max	44.7
-	Glyma.18G256500	Glycine max	42.8
WRKY72	At5G15130	Arabidopsis thaliana	42.7
WRKY61	AT1G18860	Arabidopsis thaliana	41.6
-	Glyma.19G020600	Glycine max	40
SlWRKY72b	GU017422	Solanum lycopersicum	38.8
WRKY47	AT4G01720	Arabidopsis thaliana	33.7
GmWRKY86	Glyma.13G117600	Glycine max	33.3
WRKY36	AT1G69810	Arabidopsis thaliana	29
GmWRKY56	Glyma08g23380	Glycine max	23.7
GmWRKY106	Glyma07g02630	Glycine max	23.6
GmWRKY139	Glyma13g44730	Glycine max	23.2
GmWRKY27	Glyma15g00570	Glycine max	23.1
GmWRKY136	Glyma.14G103100	Glycine max	21.4
WRKY33	AT2G38470	Arabidopsis thaliana	20.3
GmWRKY40	Glyma.08G143400	Glycine max	14.2
GmWRKY53	Glyma.19G094100	Glycine max	12.1
