# Supplementary material for: The WRKY Family Transcription Factor GmWRKY72 Represses Glyceollin Phytoalexin Biosynthesis in Soybean
Source: Plants (Basel). 2024 Oct 30;13(21):3036. doi: 10.3390/plants13213036 (PMC11548433; doi:10.3390/plants13213036)
Supplement: Supplementary file 1 [file plants-13-03036-s001.zip › Table S3. List of Oligonucleotides used in this study.xlsx]

## Sheet: Sheet1
Table S3. List of Oligonucleotides used in this study
Oligo Name	Phytozome Accession Number	Sequence (5' to 3')	Usage
GmWRKY72f	Glyma.17G097900	AAAAAGCAGGCTTAACAATGGAGATTGCTTCGGAGAG	Cloning / over-expression / Y1H / Y2H
GmWRKY72r	Glyma.17G097900	AGAAAGCTGGGTGTCAATTGATGGTGGTGTTGC	Cloning / over-expression / Y1H / Y2H
SiGmWRKY72f	Glyma.17G097900	AAAAAGCAGGCTTAACAATGGAGATTGCTTCGGAGAG	Cloning / Silencing
SiGmWRKY72r	Glyma.17G097902	AGAAAGCTGGGTGGCATCTCTAGTGTCCGATATTCATT	Cloning / Silencing
pPTS1f	Glyma.19G151100	TGCCTTGGAGACC AAGGTAAGGGCAGATGCAGA	Cloning / Y1H
pPTS1r	Glyma.19G151100	TTCTTCCGAGACC CGGACTCGATGTGAGAATCA	Cloning / Y1H
pP6αHf	Glyma.19G144700	TGCCTTGGAGACCTTTGATCCTTCAAAGCGAAT	Cloning / Y1H
pP6αHr	Glyma.19G144700	TTCTTCCGAGACC AGCACAGCAGTCTTCGATTG	Cloning / Y1H
pIFS2f	Glyma.13G173500	ATAGAAAAGTTGCCCTTCATTAACATGGAGACC	Cloning / Y1H
pIFS2r	Glyma.13G173500	TGTACAAACTTGTTCAAGAGTACAAAATGCATTAAAAAG	Cloning / Y1H
qUBIQUITIN3f	Glyma.20G141600	GTGTAATGTTGGATGTGTTCCC	qRT-PCR
qUBIQUITIN3r	Glyma.20G141600	CCGAACTTATTTTCAAGGGACAT	qRT-PCR
qWRKY72f	Glyma.17G097900	CTCCGCCTCAATACCTTCAG	qRT-PCR
qWRKY72r	Glyma.17G097902	AGACGATAGTGCAGGGTTGG	qRT-PCR
qPTS1f	Glyma.19G151100	GGCAAGGCACAAGGAATTTA	qRT-PCR
qPTS1r	Glyma.19G151100	ATGGTGCTTCCGTTGAACTC	qRT-PCR
qP6αHf	Glyma.19G144700	CCAAAGCCAAGAGCAAAATC	qRT-PCR
qP6αHr	Glyma.19G144700	TAAGGCAAAAGTGGGGTGTC	qRT-PCR
qIFS2f	Glyma.13G173500	GGAGAGGTTGTTGAGGGTGA	qRT-PCR
qIFS2r	Glyma.13G173500	GACCCTTGATGTGGTCCTTG	qRT-PCR
RNAi-GmWRKY72	Glyma.17G097900	ATGGAGATTGCTTCGGAGAGATCTGGTGATGGATCTAGCGGACTCAAGGAAGAAAATAGTGTTGGTGATGATGATGGTCGTCATAAACAAGAGATTATTGTCGAGGAACCACTCGTGGCTAATACCGAAAGATCCATACTAGAGGCTGGACCTAGCACATCCCCAAACAAAAAGGAAGACGAGGTTGATGATCAGCTTGAGACTGCTAAAGCTGAAATGGGTGTGGTGAGAGAAGAAAATCAACGGCTAAAGATGTGTTTGAACAAAATAATGAATGAATATCGGACACTAGAGATGC	RNAi silencing trigger
